# Supplementary material for: Comparative Proteomics of Oxalate Downregulated Tomatoes Points toward Cross Talk of Signal Components and Metabolic Consequences during Post-harvest Storage
Source: Front Plant Sci. 2016 Aug 9;7:1147. doi: 10.3389/fpls.2016.01147 (PMC4977721; doi:10.3389/fpls.2016.01147)
Supplement: Supplementary file 4 [file Table4.XLS]

## Sheet: Wild-type
Supplementary Table S4. MS/MS analysis of identified proteins
Functional Category	Spot IDa	Name of Protein	Scoreb	Number of Peptides	% Coverage	Protein IDd	Thr. MW/pI	Exp. MW/pI	Peptide
Metabolism	SRP 556	4-hydroxy-3-methylbut-2-enyl diphosphate reductase	265	28	24	Solyc01g109300.2.1	52.147/5.38	68.5197/5.62	R.VGPGNK.I
									R.VGPGNK.I
									R.TMMQK.Y
									R.LEDMDVK.N
									R.LEDMDVK.N
									R.LEDMDVK.N + Oxidation (M)
									R.LEDMDVK.N + Oxidation (M)
									R.LEDMDVK.N + Oxidation (M)
									R.LEDMDVK.N + Oxidation (M)
									K.VWNTVEK.H
									K.VVEDVLIK.V
									R.EYTSDIIK.K
									R.AVQIAYEAR.K
									R.AVQIAYEAR.K
									R.AVQIAYEAR.K
									R.AVQIAYEAR.K
									R.AVQIAYEAR.K
									K.EATLELMNR.E
									K.EATLELMNR.E
									K.EATLELMNR.E + Oxidation (M)
									K.AGIANQTTMLK.G
									K.AGIANQTTMLK.G + Oxidation (M)
									K.AGIANQTTMLK.G + Oxidation (M)
									K.GETEDIGKLVER.T
									K.YAVSEGFDPDVDLVK.A
									K.YAVSEGFDPDVDLVK.A
									K.NVQIVDTTCPWVTK.V
									K.AGIANQTTMLKGETEDIGK.L
Metabolism	SRP 290	6-phosphogluconolactonase	284	18	30	Solyc06g053200.2.1	28.704/5.22	41.95/5.15	K.LASDGFLSK.V
									K.LASDGFLSK.V
									K.FDSEEDVSK.A
									K.FDSEEDVSK.A
									K.FDSEEDVSK.A
									K.DAASELQTSR.-
									K.DAASELQTSR.-
									K.DAASELQTSR.-
									K.VLPLSAITGFPK.F
									K.VLPLSAITGFPK.F
									K.VLPLSAITGFPK.F
									R.VVPLGHDDSNYK.L
									K.ESPEGAAADYEAR.L
									K.ESPEGAAADYEAR.L
									K.ESPEGAAADYEAR.L
									R.LVTFITDSPKPPPPR.I
									R.LVTFITDSPKPPPPR.I
									R.LVTFITDSPKPPPPR.I
Metabolism	SRP 507	Adenosylhomocysteinase	940	51	26	Solyc09g092380.2.1	53.630/5.57	47.12/5.76	K.TDPLR.Y
									K.TDPLR.Y
									K.VYVLPK.H
									K.VAALHLGK.L
									K.VAALHLGK.L
									K.VAALHLGK.L
									K.AEEEFAK.N
									K.AEEEFAK.N
									K.AEEEFAK.N
									K.AEEEFAK.N
									K.AEEEFAK.N
									K.AEEEFAK.N
									R.ATDVMIAGK.V
									R.ATDVMIAGK.V
									R.ATDVMIAGK.V
									R.ATDVMIAGK.V
									R.ATDVMIAGK.V
									R.ATDVMIAGK.V
									R.ATDVMIAGK.V
									R.ATDVMIAGK.V
									R.ATDVMIAGK.V
									R.ATDVMIAGK.V + Oxidation (M)
									R.HSLPDGLMR.A
									R.HSLPDGLMR.A
									R.HSLPDGLMR.A + Oxidation (M)
									K.FDNLYGCR.H
									R.ITIKPQTDR.W
									R.AEFGPSQPFK.G
									R.AEFGPSQPFK.G
									K.VALVAGYGDVGK.G
									K.VALVAGYGDVGK.G
									K.VALVAGYGDVGK.G
									K.VALVAGYGDVGK.G
									K.VALVAGYGDVGK.G
									R.LVGVSEETTTGVK.R
									R.LVGVSEETTTGVK.R
									R.LVGVSEETTTGVK.R
									R.LVGVSEETTTGVKR.L
									R.LVGVSEETTTGVKR.L
									R.LVGVSEETTTGVKR.L
									R.LVGVSEETTTGVKR.L
									R.LVGVSEETTTGVKR.L
									R.LVGVSEETTTGVKR.L
									R.LVGVSEETTTGVKR.L
									R.LVGVSEETTTGVKR.L
									K.VALVAGYGDVGKGCAAAMK.Q
									K.VALVAGYGDVGKGCAAAMK.Q
									R.LYQMQANGSLLFPAINVNDSVTK.S
									R.LYQMQANGSLLFPAINVNDSVTK.S
									R.LYQMQANGSLLFPAINVNDSVTK.S
									R.LYQMQANGSLLFPAINVNDSVTK.S
Metabolism	SRP 169	Enolase	432	15	17	Solyc09g009020.2.1	48.054/5.68	21.22/5.08	R.NVPLYK.H
									K.YNQLLR.I
									R.DGGSDYLGK.G
									R.DGGSDYLGK.G
									K.TCNALLLK.V
									K.TCNALLLK.V
									K.VNQIGSVTESIEAVK.M
									K.VNQIGSVTESIEAVK.M
									K.VNQIGSVTESIEAVK.M
									K.VNQIGSVTESIEAVK.M
									R.AAVPSGASTGIYEALELR.D
									R.AAVPSGASTGIYEALELR.D
									R.AAVPSGASTGIYEALELR.D
									R.AAVPSGASTGIYEALELR.D
									R.IEEELGSEAVYAGASFR.K
Metabolism	SRP 220	Phenazine biosynthesis protein PhzF family	424	41	34	Solyc09g064940.2.1	32.566/5.04	46.59/5.04	K.VPEPK.V
									K.VPEPK.V
									K.VPEPK.V
									K.KVPEPK.V
									K.KVPEPK.V
									K.KVPEPK.V
									R.FFCPK.F
									R.FFCPK.F
									R.FFCPK.F
									R.SGILIAK.K
									R.SGILIAK.K
									R.SGILIAK.K
									K.LHLDDEK.Q
									K.LHLDDEK.Q
									K.LHLDDEK.Q
									K.TDTIEFSTR.S
									K.TDTIEFSTR.S
									K.TDTIEFSTR.S
									K.TDTIEFSTR.S
									K.TDTIEFSTR.S
									K.TDTIEFSTR.S
									K.TDTIEFSTR.S
									K.TDTIEFSTR.S
									K.AVAVMEGSLLV.-
									K.AVAVMEGSLLV.- + Oxidation (M)
									K.AVAVMEGSLLV.- + Oxidation (M)
									K.CDFVALAASPR.G
									K.CDFVALAASPR.G
									K.CDFVALAASPR.G
									K.CDFVALAASPR.G
									K.CDFVALAASPR.G
									K.CDFVALAASPR.G
									K.GNPAAVCLLEEEK.D
									K.GNPAAVCLLEEEK.D
									K.YCVVDAFTDTAFK.G
									K.YCVVDAFTDTAFK.G
									K.YCVVDAFTDTAFK.G
									R.GIIITGPAPQGSGFDFYSR.F
									R.GIIITGPAPQGSGFDFYSR.F
									R.GIIITGPAPQGSGFDFYSR.F
									R.GIIITGPAPQGSGFDFYSR.F
Protein folding, modification, degradation	SRP 822	26S protease regulatory subunit 7	280	32	29	Solyc03g123730.2.1	48.414/6.03	67.34/6.62	R.TQIFK.I
									K.FSATPK.Y
									K.FSATPK.Y
									K.FSATPK.Y
									R.TDACFIR.V
									R.TDACFIR.V
									R.TDACFIR.V
									R.ELFQMAR.S
									R.ELFQMAR.S
									R.VIGSELVQK.Y
									R.VIGSELVQK.Y
									K.IISPNTEDAK.Y
									K.IISPNTEDAK.Y
									R.LCPNSTGADIR.S
									R.LCPNSTGADIR.S
									R.LCPNSTGADIR.S
									K.GVLCYGPPGTGK.T
									K.GVLCYGPPGTGK.T
									K.VSPTDIEEGMR.V
									K.VEFGLPDLESR.T
									K.VEFGLPDLESR.T
									K.TYGLGPYSTSIK.K
									K.TYGLGPYSTSIK.K
									K.TYGLGPYSTSIK.K
									R.SVCTEAGMYAIR.A
									R.SVCTEAGMYAIR.A
									R.SVCTEAGMYAIR.A
									R.SVCTEAGMYAIR.A
									R.KVEFGLPDLESR.T
									R.FDDGVGGDNEVQR.T
									R.FDDGVGGDNEVQR.T
									R.FDDGVGGDNEVQR.T
Protein folding, modification, degradation	SRP 685	chaperonin	344	22	19	Solyc03g121640.2.1	61.059/6.99	66.37/6.11	R.NVIIEK.S
									R.NVIIEK.S
									K.LSGGVAVFK.V
									K.LSGGVAVFK.V
									K.ISDLNSLVR.I
									K.ISDLNSLVR.I
									K.ISDLNSLVR.I
									K.ISDLNSLVR.I
									R.GVEIIENALK.A
									R.GVEIIENALK.A
									K.VGGASEAEVGER.K
									K.VGGASEAEVGER.K
									K.VGGASEAEVGER.K
									K.AVAAGVSVMDLR.N
									K.AVAAGVSVMDLR.N + Oxidation (M)
									K.VCAIKAPGFGDNR.R
									R.AAVEEGIVPGGGVALLYATK.C
									R.AAVEEGIVPGGGVALLYATK.C
									R.AAVEEGIVPGGGVALLYATK.C
									R.ANLEDLAVLTGGEVISEER.G
									R.ANLEDLAVLTGGEVISEER.G
									R.ANLEDLAVLTGGEVISEER.G
Protein folding, modification, degradation	SRP 212	Serine carboxypeptidase K10B2.2	92	6	6	Solyc04g015340.2.1	52.596/5.71	41.30/4.98	R.TAEDTYQFVIK.W
									R.TAEDTYQFVIK.W
									R.TAEDTYQFVIK.W
									K.LLQITCDTGSSEHPSTDCTK.A
									K.LLQITCDTGSSEHPSTDCTK.A
									K.LLQITCDTGSSEHPSTDCTK.A
Stress Response	SRP 1002	Universal stress protein family protein	77	3	6	Solyc01g057000.2.1	19.151/6.51	28.69/6.73	K.AETLIVEGDPK.D
									K.AETLIVEGDPK.D
									K.AETLIVEGDPK.D
Transcriptional regulator & Chromatin remodelling	SRP 43	Elongation factor beta-1	228	13	31	Solyc11g072190.1.1	24.562/4.63	16.63/4.61	K.WYQAVSAK.L
									K.TYISGDQLTK.D
									R.FGSQAAPAGAAPAK.E
									R.FGSQAAPAGAAPAK.E
									R.FGSQAAPAGAAPAK.E
									R.FGSQAAPAGAAPAK.E
									R.FGSQAAPAGAAPAK.E
									R.FGSQAAPAGAAPAK.E
									R.FGSQAAPAGAAPAK.E
									K.VYGAILEQPSSDLYPNASK.W
									K.VYGAILEQPSSDLYPNASK.W
									R.LTEEPINEYVQSCDIVAFNKI.-
									R.LTEEPINEYVQSCDIVAFNKI.-
Transport	SRP 402	V-type ATP synthase beta chain	101	10	21	Solyc01g111760.2.1	53.409/5.03	48.71/5.46	K.TPVSLDMLGR.I
									R.DISGSSINPSER.T
									R.TVSGVAGPLVILDK.V
									R.TVSGVAGPLVILDK.V
									R.TVSGVAGPLVILDK.V
									K.YTTVQFTGEVLK.T
									R.TVSGVAGPLVILDKVK.G
									R.IALTTAEYLAYECGK.H
									R.VTLFLNLANDPTIER.I
									R.TYPEEMIQTGISTVDVMNSIAR.G
	Spot ID.	Name of Protein	Scoreb	Number of Peptides	% Coverage	Protein ID	Thr. MW/pI	Exp. MW/pI	Peptide
Metabolism	*SRP 219	2-oxoglutarate-dependent dioxygenase	138	3	9	Solyc02g062500.2.1	36.734/5.17	47.26/5.01	R.LHSPLHR.V
									K.EIFEFPLDTK.V
									K.SYSNPLVELDEILKR.M
Metabolism	*SRP 215	Acetyl esterase	59	2	8	Solyc01g108560.2.1	33.700/5.55	50.95/4.97	K.SGWPGTVEVVEVK.D
									K.DVQIDPQINLSAR.L
Metabolism	*SRP 313	Acid beta-fructofuranosidase	584	10	16	Solyc03g083910.2.1	71.602/5.54	55.56/5.28	R.TVLYDKK.T
									K.GWASVQSIPR.T
									R.TAYHFQPQK.N
									K.QVDLQPGSIELLR.V
									K.NWMNDPNGPLYHK.G
									K.WTPDNPELDCGIGLR.L
									K.NKWTPDNPELDCGIGLR.L
									K.TGTHLLQWPVEEIESLR.V
									R.VLWGWIGETDSESADLQK.G
									R.RVLWGWIGETDSESADLQK.G
Metabolism	*SRP 904	Alcohol dehydrogenase 2	134	5	11	Solyc06g059740.2.1	42.582/5.97	52.51/6.94	R.IIGVDLNASR.F
									K.FGVTEFVNPK.D
									K.GTFFGNYKPR.S
									K.THPLNFLNER.T
									R.TLKGTFFGNYKPR.S
Metabolism	SRP 324	Adenosylhomocysteinase	216	13	6	Solyc09g092380.2.1	53.630/5.57	62.67/5.16	R.ATDVMIAGK.V
									R.ATDVMIAGK.V
									R.ATDVMIAGK.V
									R.ATDVMIAGK.V + Oxidation (M)
									R.ATDVMIAGK.V + Oxidation (M)
									R.ATDVMIAGK.V + Oxidation (M)
									R.AEFGPSQPFK.G
									R.AEFGPSQPFK.G
									R.AEFGPSQPFK.G
									K.VALVAGYGDVGK.G
									K.VALVAGYGDVGK.G
									K.VALVAGYGDVGK.G
									K.VALVAGYGDVGK.G
Metabolism	*SRP 1070	Glyceraldehyde-3-phosphate dehydrogenase	112	2	10	Solyc06g071920.2.1	36.775/6.98	49.30/6.19	K.LVSWYDNEMGYSTR.V
									K.GILGYTEDDVVSTDFLGDNR.S
Metabolism	*SRP 791	Malate dehydrogenase	472	5	25	Solyc07g062650.2.1	36.287/8.73	49.82/6.46	R.DDLFNINAGIVK.S
									K.ANLSDEEIVALTKR.T
									K.QGLEALKPELLSSIEK.G
									K.NGVEEVLGLGPLNDYEK.Q
									R.SEVAGFAGEEQLGQALEGADVVIIPAGVPR.K
Metabolism	*SRP 382	Triosephosphate isomerase	137	3	11	Solyc01g111120.2.1	35.043/6.45	35.17/5.36	K.FFVGGNWK.C
									K.GGAFTGEISVEQVK.D
									K.VASPEQAQEVHVAVR.D
Protein folding, modification, degradation	*SRP 505	Carboxyl-terminal proteinase	33	1	1	Solyc08g080790.1.1	46.899/6.52	42.01/5.86	R.ITKEDLIR.Q
Protein folding, modification, degradation	*SRP 247	Heat shock protein	35	5	8	Solyc03g082920.2.1	73.640/5.07	66.80/5.07	K.FDLTGIPPAPR.G
									R.ITPSWVAFTDGER.L
									K.NQIDEIVLVGGSTR.I
									R.ARFEELNNDLFR.K
									R.LLGKFDLTGIPPAPR.G
Metabolism	*SRP 761	Peptide methionine sulfoxide reductase msrA	367	8	46	Solyc03g111720.2.1	22.247/6.10	30.61/6.48	K.GCNDPIR.C
									R.HDPTTLNR.Q
									K.IVTEILPAKR.F
									R.QGNDVGKQYR.S
									R.AEEYHQQYLEK.G
									K.LICSGTTEHAEAIR.I
									R.SGIYYYNDAQAQLAR.E
									K.TEVGYSQGNVHDPNYK.L
Redox homeostasis	*SRP 499	Glutathione transferase	33	1	3	Solyc07g056490.2.1	25.594/5.42	37.29/5.63	K.FVAWANR.C
Redox homeostasis	*SRP 1206	Peroxiredoxin	56	2	7	Solyc01g007740.2.1	29.412/6.18	30.85/4.64	R.SVDETLR.T
									K.SYNVLIPDQGIALR.G
Redox homeostasis	*SRP 305	Thioredoxin/protein disulfide isomerase	81	4	13	Solyc01g100320.2.1	39.886/5.43	51.51/5.33	K.GADYANNEIQR.L
									K.GADYANNEIQRLER.M
									R.AALVEFYAPWCGHCK.K
									K.AGEDYDGGRDADDFVNFINEK.C
Signalling	*SRP 320	Actin	545	8	29	Solyc03g078400.2.1	41.959/5.31	52.77/5.17	K.AGFAGDDAPR.A
									R.AVFPSIVGRPR.H
									K.GEYDESGPSIVHR.K
									K.NYELPDGQVITIGAER.F
									K.LAYVALDYEQELETAR.S
									R.VAPEEHPVLLTEAPLNPK.A
									K.DLYGNIVLSGGSTMFPGIADR.M
									R.SSSSIEKNYELPDGQVITIGAER.F
Signalling	*SRP 464	F-box protein PP2-B1	41	2	14	Solyc05g053620.2.1	19.097/5.63	22.55/5.70	R.GIFAYPR.S
									K.LGEFFNNFGEDGEVEMR.L
Signalling	*SRP 1030	GTP-binding nuclear protein Ran-A1	93	4	15	Solyc01g104680.2.1	25.487/6.38	36.65/6.64	K.NVPTWHR.D
									R.HLTGEFEK.K
									K.AKQVTFHR.K
									R.FYCWDTAGQEK.F
Signalling	*SRP 0105	Translationally-controlled tumor protein homolog	56	2	11	Solyc01g099770.2.1	19.015/4.55	32.36/4.69	R.VVDIVDTFR.L
									R.LQEQPAFDKK.Q
Stress Response	*SRP 878	Universal stress protein family protein	89	2	12	Solyc12g062860.1.1	19.847/6.31	28.07/6.88	R.VQPDLLVVGCR.G
									R.GLHLVEYFVNR.C
Transcriptional regulator & Chromatin remodelling	*SRP 742	Susceptibility homeodomain transcription factor	57	1	11	Solyc02g070500.1.1	17.004/6.20	23.43/6.41	R.SFPVSAFEEEEEEEEKK.-
Transport	*SRP 308	14-3-3 protein beta/alpha-B	82	3	15	Solyc04g076060.2.1	28.778/4.80	47.21/5.18	K.MKGDYYR.Y
									K.LVLNSTPAGELTVEER.N
									K.AAQEIALTDLPPTHPIR.L
aSpot number as given on the 2-D gel images. bThe significance score (p < 0.05) of a protein, as produced by the Mascot algorithm. cProbability based Mowse score (cut off ) indicating identity or extensive homology. dGene identification number as in SGN database.

## Sheet: E8.2-OXDC
Supplementary Table S4. MS/MS analysis of identified proteins
Functional category	Spot IDa	Name of Protein	Scoreb	Number of Peptides	% Coverage	Protein IDd	Thr. MW/pI	Exp. MW/pI	Peptide
Metabolism	ORSRP 5	1-aminocyclopropane-1-carboxylate oxidase-like protein	70	3	2	Solyc09g089580.2.1	41.507/5.61	22.05/ 4.57	R.AISNNVGSR.M
									R.AISNNVGSR.M
									R.AISNNVGSR.M
Protein folding, modification, degradation	ORSRP 12	class I heat shock protein	491	41	53	Solyc06g076520.1.1	17.724/5.84	14.56/5.47	K.SIEISG.-
									K.SIEISG.-
									K.SIEISG.-
									K.SIEISG.-
									K.SIEISG.-
									K.SIEISG.-
									K.MDQVK.A
									K.KEEVK.V
									K.MDQVK.A + Oxidation (M)
									R.LPENAK.M
									K.VDLPGLK.K
									K.VDLPGLK.K
									K.VDLPGLK.K
									K.VDLPGLKK.E
									K.VEVEEDR.V
									R.VLQISGER.N
									R.VLQISGER.N
									R.VLQISGER.N
									R.VLQISGER.N
									R.VLQISGER.N
									R.VLQISGER.N
									R.VLQISGER.N
									R.VLQISGER.N
									R.VLQISGER.N
									R.VLQISGER.N
									R.FRLPENAK.M
									K.EEVKVEVEEDR.V
									K.ASMENGVLTVTVPK.E
									K.ASMENGVLTVTVPK.E
									K.ASMENGVLTVTVPK.E + Oxidation (M)
									K.ASMENGVLTVTVPK.E + Oxidation (M)
									K.ASMENGVLTVTVPK.E + Oxidation (M)
									K.VEVEEDRVLQISGER.N
									K.ASMENGVLTVTVPKEEVK.K
									K.ASMENGVLTVTVPKEEVK.K
									R.ELGFPSTNSGESSAFANTR.I
									R.ELGFPSTNSGESSAFANTR.I
									R.ELGFPSTNSGESSAFANTR.I
									R.ELGFPSTNSGESSAFANTR.I
									R.ELGFPSTNSGESSAFANTR.I
									R.ELGFPSTNSGESSAFANTR.I
Protein folding, modification, degradation	ORSRP 20	Gamma-glutamyltransferase-like protein	130	2	2	Solyc12g008640.1.1	68.580/6.21	18.16/4.48	R.SSSTSEVLAIDMR.E
									R.SSSTSEVLAIDMR.E
Protein folding, modification, degradation	ORSRP 23	Aspartic proteinase	155	7	7	Solyc01g101240.2.1	55.975/5.75	17.26/4.30	K.VLEYVNQLCEK.I
									K.IPSPMGESAIDCNR.I
									K.IPSPMGESAIDCNR.I
									K.IPSPMGESAIDCNR.I
									K.IPSPMGESAIDCNR.I + Oxidation (M)
									K.IPSPMGESAIDCNR.I + Oxidation (M)
									K.DTAFVLTPEQYILK.T
Signalling	ORSRP 70	Importin subunit beta	402	20	11	Solyc06g052030.2.1	87.637/4.51	79.48/4.49	R.LAATR.A
									R.ALEDK.I
									R.ALEDK.I
									R.ALEDK.I
									M.LWMPR.N + Oxidation (M)
									K.LGSSEQTK.Y
									K.VAGIELPQK.Q
									K.VAGIELPQK.Q
									K.DTTAWTLGR.I
									K.DTTAWTLGR.I
									K.DLSSNQLHR.S
									R.VVCQATLSPEVK.I
									R.VVCQATLSPEVK.I
									R.VVCQATLSPEVK.I
									R.TAAYEALNEVVR.C
									R.TAAYEALNEVVR.C
									R.TAAYEALNEVVR.C
									R.ATGADDEILDYTNLLR.N
									R.ATGADDEILDYTNLLR.N
									R.ATGADDEILDYTNLLR.N
Stress response	ORSRP 10	Regulator of ribonuclease activity A	244	15	22	Solyc04g008280.2.1	28.106/9.23	28.10/9.23	K.GIGEK.H
									R.ALQPIFK.I
									R.VLVVDGGGSLR.C
									R.VLVVDGGGSLR.C
									R.VLVVDGGGSLR.C
									R.VLVVDGGGSLR.C
									R.VLVVDGGGSLR.C
									R.VLVVDGGGSLR.C
									K.VFEDNVLVR.E
									K.VFEDNVLVR.E
									R.QVFSGPVVTLK.V
									R.QVFSGPVVTLK.V
									R.DVDEINGCDIGVR.A
									R.DVDEINGCDIGVR.A
									R.DVDEINGCDIGVR.A
Stress response	ORSRP 11	Major allergen Mal d 1	391	24	63	Solyc09g090980.2.1	17.472/5.44	16.16/4.45	K.AIDLFK.A
									K.AIDLFK.A
									K.AIDLFK.A
									K.LLSHDVK.S
									K.TTTEYHTK.G
									K.QMNFVEGGPIK.Y
									K.QMNFVEGGPIK.Y
									K.QMNFVEGGPIK.Y
									K.QMNFVEGGPIK.Y + Oxidation (M)
									K.FEAAGDGGCVCK.T
									K.FEAAGDGGCVCK.T
									K.FEAAGDGGCVCK.T
									K.FEAAGDGGCVCK.T
									K.GLVLDFDSLVPK.L
									K.GLVLDFDSLVPK.L
									K.SIEIVEGDGGAGSIK.Q
									K.SIEIVEGDGGAGSIK.Q
									K.SIEIVEGDGGAGSIK.Q
									K.SIEIVEGDGGAGSIK.Q
									K.SIEIVEGDGGAGSIK.Q
									K.AIEAYLLANPSVYA.-
									K.AIEAYLLANPSVYA.-
									K.AIEAYLLANPSVYA.-
									M.GVNTFTHESTTTIAPTR.L
Transport	ORSRP 21	14-3-3 protein sigma gamma zeta beta/alpha	38	2	6	Solyc04g074230.2.1	30.776/5.20	17.27/4.30	R.EKQVYLAR.L
									K.MDVELTVEER.N
Transport	ORSRP 57	14-3-3 protein beta/alpha-1	51	3	4	Solyc02g063070.2.1	29.435/4.66	42.26/4.25	K.TADVEELTVEER.N
									K.TADVEELTVEER.N
									K.TADVEELTVEER.N
Functional category	Spot ID.	Name of Protein	Scoreb	Number of Peptides	% Coverage	Protein ID	Thr. MW/pI	Exp. MW/pI	Peptide
Metabolism	*ORSRP 13	Glyceraldehyde 3-phosphate dehydrogenase	280	6	22	Solyc05g014470.2.1	36.822/6.34	20.13/4.50	K.TLLFGEK.A
									K.AVTVFGIR.N
									K.TVDGPSMKDWR.G
									R.AASFNIIPSSTGAAK.A
									K.VVSWYDNEWGYSSR.V
									K.GILGYTEDDVVSTDFVGDSR.S
Metabolism	*ORSRP 313	S-adenosylmethionine-dependent methyltransferase	57	2	7	Solyc04g040180.2.1	30.132/5.52	55.47/5.19	K.VIYPIYLR.I
									K.VPNVQYICTSPK.L
Metabolism	*ORSRP 324	2-isopropylmalate synthase 1	122	5	9	Solyc08g014130.2.1	67.526/5.81	63.76/5.16	R.IFDTTLR.D
									K.ISDPKYVR.I
									R.QLEVTINGIGER.A
									K.MVEEYSGLQVQPHK.A
									R.SLGCEDVEFSPEDAGR.S
Metabolism	*ORSRP 329	Malic enzyme	51	2	3	Solyc05g050120.2.1	64.642/5.71	72.60/5.30	K.LLNDEFYIGLR.Q
									K.YAESCMYTPNYR.S
Metabolism	*ORSRP 330	2 3-bisphosphoglycerate-independent phosphoglycerate mutase	93	7	9	Solyc07g044840.2.1	61.275/5.59	65.32/5.27	K.ALEIAER.A
									K.GAPEHWR.L
									R.TSGEYLVR.N
									K.LRGQGVDAR.V
									K.MKALEIAER.A
									K.YLVSPPEIDR.T
									K.ALEYENFDKFDR.V
Metabolism	*ORSRP 346	NAD-dependent malic enzyme 2	86	4	7	Solyc08g013860.2.1	70.198/5.82	65.05/5.37	R.SQFWVVDAK.G
									R.ENVDPDARPFAR.K
									R.MLGNTEVAFESAR.S
									R.DGPSDPYVLAKWR.I
Metabolism	*ORSRP 886	Uncharacterized oxidoreductase Mb1385	58	2	11	Solyc01g073640.2.1	27.214/5.97	30.07/6.89	R.VVVADIQDELGQK.V
									K.VAIITGAASGIGEASAR.L
Metabolism	*ORSRP 927	Glutamate decarboxylase	46	4	10	Solyc03g098240.2.1	57.131/5.88	63.26/6.73	R.YVQEPLPK.F
									K.YTVFEVSEHLR.R
									R.VVIREDFSHSLAER.L
									K.EAAYQIVNDELMLDGNPR.L
Metabolism	*ORSRP 1014	Polygalacturonase A	44	3	5	Solyc10g080210.1.1	50.875/6.40	60.21/5.43	K.IIGAENGVR.I
									R.TPVQFVVPK.N
									K.QITFSGPCR.S
Metabolism	*ORSRP 1070	NADP dependent sorbitol 6-phosphate dehydrogenase	38	1	4	Solyc01g110450.2.1	35.012/6.15	49.30/5.71	R.SIGISNYDIFLTR.D
Metabolism	*ORSRP 1086	Fructose-bisphosphate aldolase	100	5	15	Solyc09g009260.2.1	39.109/7.51	53.53/6.88	R.VLAACYK.A
									K.YYEAGAR.F
									K.AQAAFLTR.C
									K.VAPEVIAEYTVR.A
									K.GTVELPGTDGETTTQGLDGLAER.C
Metabolism	*ORSRP 1090	Alcohol dehydrogenase 2	150	6	17	Solyc06g059740.2.1	42.582/5.97	54.23/6.13	K.AFDLMLK.G
									R.SDIPCVVEK.Y
									R.IIGVDLNASR.F
									K.FGVTEFVNPK.D
									K.SEESNMCSLLR.I
									K.GSSVAIFGLGAVGLAAAEGAR.I
Metabolism	*ORSRP 1095	Isocitrate dehydrogenase	104	5	13	Solyc01g005560.2.1	47.001/6.35	59.68/6.25	R.VKEFNLK.S
									R.HAFGDQYR.A
									K.CATITPDEAR.V
									K.TIEAEAAHGTVTR.H
									K.IIVQNPIVEMDGDEMTR.V
Metabolism	*ORSRP 1154	5-methyltetrahydropteroyltriglutamate--homocysteine methyltransferase	216	8	11	Solyc10g081510.1.1	85.014/6.01	80.76/5.87	K.ISEEEYVK.A
									K.YLFAGVVDGR.N
									K.GVTAFGFDLVR.G
									R.SDEKLLSVFR.E
									K.AGITVIQIDEAALR.E
									K.DEAFFSANAAAQASR.K
									K.YGAGIGPGVYDIHSPR.I
									K.ALSGAKDEAFFSANAAAQASR.K
Protein folding, modification, degradation	*ORSRP 132	Chaperone DnaK	184	9	12	Solyc11g020040.1.1	74.619/5.36	40.19/4.86	R.IAGLDVLR.I
									K.HIDTTFTR.A
									R.MVQEAEKFAR.E
									K.DAGRIAGLDVLR.I
									K.QFAPEEISAQVLR.K
									K.AVVTVPAYFNDSQR.T
									K.QFAPEEISAQVLRK.L
									K.MAEVDEESKQVSYR.V
									R.QSVVNPENTFFSVKR.F
Protein folding, modification, degradation	*ORSRP 296	heat shock protein	256	10	17	Solyc04g011440.2.1	71.744/5.14	41.38/5.39	K.DAGTISGLNVMR.I
									K.CMEPVEKCLR.D
									K.NALENYAYNMR.N
									R.FEELNMDLFRK.C
									R.TTPSYVAFTDTER.L
									R.ARFEELNMDLFR.K
									R.QATKDAGTISGLNVMR.I
									K.ATAGDTHLGGEDFDNR.M
									R.IINEPTAAAIAYGLDKK.S
									K.NQVAMNPTNTVFDAKR.L
Protein folding, modification, degradation	*ORSRP 311	Leucyl aminopeptidase	147	6	14	Solyc12g010040.1.1	60.813/7.92	59.47/5.27	K.GLTFDSGGYNIK.T
									K.TIEVNNTDAEGR.L
									K.YAADVCAGVILGR.E
									K.EVVAASEVSGEKLWR.L
									K.SLDILGLGTGPEIEKK.I
									K.LSGLLSEASSEEDFSGK.A
Protein folding, modification, degradation	*ORSRP 331	chaperonin	76	7	17	Solyc09g091180.2.1	61.807/5.51	74.07/5.24	R.VIGDLIAR.A
									R.AIFAEGCK.S
									K.AGIIDPVKVIR.T
									K.SIEERCELIR.S
									K.AAVEEGIVPGGGVALLYAAR.E
									R.MISTSEEIAQVGTISANGER.V
									K.QVANATNDVAGDGTTCATVLTR.A
Protein folding, modification, degradation	*ORSRP 915	class IV heat shock protein	215	4	23	Solyc01g102960.2.1	21.631/7.90	55.23/6.67	R.NVDLEHIK.A
									K.GIDQTIALLAR.S
									K.ILEQTPLTIPK.G
									K.VISISEQVNGGDIK.A
Protein folding, modification, degradation	*ORSRP 928	26S protease regulatory subunit 7	32	2	6	Solyc03g123730.2.1	48.414/6.03	64.68/6.81	R.SVCTEAGMYAIR.A
									K.ACIVFFDEVDAIGGAR.F
Protein folding, modification, degradation	*ORSRP 876	Peptide methionine sulfoxide reductase msrA	382	8	46	Solyc03g111720.2.1	22.247/6.10	30.07/6.89	K.GCNDPIR.C
									R.HDPTTLNR.Q
									K.IVTEILPAKR.F
									R.QGNDVGKQYR.S
									R.AEEYHQQYLEK.G
									K.LICSGTTEHAEAIR.I
									R.SGIYYYNDAQAQLAR.E
									K.TEVGYSQGNVHDPNYK.L
Redox Homeostasis	*ORSRP 373	Monodehydroascorbate reductase	41	1	3	Solyc09g009390.2.1	47.106/5.77	28.83/5.56	K.SVDEYDYLPYFYSR.A
Redox Homeostasis	*ORSRP 999	Dehydroascorbate reductase	77	1	8	Solyc05g054760.2.1	23.710/6.32	29.59/6.72	K.AAVGAPDVLGDCPFSQR.V
Signalling	*ORSRP 312	Actin	47	1	4	Solyc01g104770.2.1	41.929/5.30	55.56/5.28	K.LAYVALDYEQELETAR.S
Signalling	*ORSRP 973	Nucleoside diphosphate kinase	134	6	33	Solyc01g089970.2.1	16.242/6.32	15.24/5.99	R.GLVGEIISR.F
									R.GDFAIDIGR.N
									R.NVIHGSDAVESAR.K
									R.NVIHGSDAVESARK.E
									K.IIGATNPLESAAGTIR.G
									R.KIIGATNPLESAAGTIR.G
Signalling	*ORSRP 1044	GTP-binding nuclear protein Ran-A1	216	5	23	Solyc01g104680.2.1	25.487/6.38	37.09/6.51	R.HLTGEFEK.K
									K.LVIVGDGGTGK.T
									K.NLQYYEISAK.S
									R.FYCWDTAGQEK.F
									R.VCENIPIVLCGNK.V
Stress response	*ORSRP 965	Stress-induced protein sti1-like protein	111	1	2	Solyc08g079170.2.1	65.410/5.99	77.79/6.92	K.AIELDDGDISFITNR.A
Transcriptional regulator and chromatin remodelling	*ORSRP 944	Asparaginyl-tRNA synthetase	124	10	17	Solyc05g056250.2.1	61.481/6.11	72.73/6.95	K.IAFVVVR.E
									K.LYCVNR.A
									R.AEDSFTHR.H
									R.VQTIRPVGK.K
									R.TPANQGIFR.I
									R.VFEVGPVFR.A
									R.GEEIISGAQR.V
									K.QMAICGDFGR.V
									K.LIGGSSEGGSAVFR.L
									R.AVPTLPINIEDAAR.S
Transcriptional regulator and chromatin remodelling	*ORSRP 959	Elongation factor EF-2	348	11	20	Solyc08g062920.2.1	93.236/5.83	83.07/6.89	R.TVIWMGK.R
									K.FSVSPVVR.V
									R.GGGQVIPTAR.R
									K.EGALAEENMR.G
									K.AYLPVVESFGFSGTLR.A
									K.STGISLYYEMTDDSLR.N
									R.VENLYEGPLDDAYANAIR.N
									R.CFLELQVDGEEAYQTFQR.V
									K.STLTDSLVAAAGIIAQEVAGDVR.M
									R.LYMEARPMEEGLAEAIDEGR.I
									R.ITDGALVVVDCVEGVCVQTETVLR.Q
Transcriptional regulator and chromatin remodelling	*ORSRP 1159	T-complex protein eta subunit	43	2	3	Solyc06g065520.2.1	60.538/6.45	71.460/6.62	K.ALEIIPR.Q
									R.GGADQFIEEAER.S
aSpot number as given on the 2-D gel images. bThe significance score (p < 0.05) of a protein, as produced by the Mascot algorithm. cProbability based Mowse score (cut off ) indicating identity or extensive homology. dGene identification number as in SGN database.
